# Supplementary material for: Serum Pepsinogens Combined with New Biomarkers Testing Using Chemiluminescent Enzyme Immunoassay for Non-Invasive Diagnosis of Atrophic Gastritis: A Prospective, Multicenter Study
Source: Diagnostics (Basel). 2022 Mar 12;12(3):695. doi: 10.3390/diagnostics12030695 (PMC8947400; doi:10.3390/diagnostics12030695)
Supplement: Supplementary file 1 [file diagnostics-12-00695-s001.zip]

Archive with 1 entries (1 files):
- diagnostics-1599853-supplementary.pdf
